# Supplementary material for: Infratentorial Stereotactic Biopsy of Brainstem and Cerebellar Lesions
Source: Brain Sci. 2021 Oct 28;11(11):1432. doi: 10.3390/brainsci11111432 (PMC8615913; doi:10.3390/brainsci11111432)
Supplement: Supplementary file 1 [file brainsci-11-01432-s001.zip]

Archive with 1 entries (1 files):
- brainsci-1403119-supplementary.pdf
